# Supplementary material for: Oxidized Resveratrol Metabolites as Potent Antioxidants and Xanthine Oxidase Inhibitors
Source: Antioxidants (Basel). 2022 Sep 17;11(9):1832. doi: 10.3390/antiox11091832 (PMC9495788; doi:10.3390/antiox11091832)
Supplement: Supplementary file 1 [file antioxidants-11-01832-s001.zip]

Archive with 1 entries (1 files):
- antioxidants-1875141-supplementary.pdf
